# Supplementary material for: Analysis of Single-Cell Gene Pair Coexpression Landscapes by Stochastic Kinetic Modeling Reveals Gene-Pair Interactions in Development
Source: Front Genet. 2020 Jan 31;10:1387. doi: 10.3389/fgene.2019.01387 (PMC7005996; doi:10.3389/fgene.2019.01387)
Supplement: Supplementary file 2 [file Table_1.csv]

Cluster index	Gene 1	Gene 2
1	myh2	cdx4
1	pcdh7	msln-like.2
1	pax6	anxa4
1	rax	neurog1
1	pcdh7	Xetrov90024523m
1	pax6	dbn1
1	sox2	MGC75582
1	rax	elavl3
1	pcdh7	LOC100490289-like
1	upk2	pcdh7
1	neurog1	mcm6.2
1	cdx2	Xetrov90024190m
1	rras	mid1ip1
1	hes4	dbn1
1	greb1	Xetrov90024190m
1	myl1	col18a1
2	twist1	myf5
2	myl1	cyp26a1
2	neurog1	mcm2
2	eno1	col18a1
2	neurog1	kpna2
2	sox9	pax6
2	wnt8a	mylpf
2	pcdh7	elovl7
2	mylpf	cyp26a1
2	pmp22	cyp26a1
2	cyp26a1	col2a1
2	neurog1	mycn
2	pcdh7	higd1a
2	rax	crabp2
2	klf17	higd1a
2	pcdh7	cldn4
2	neurog1	LOC101734082
2	sox9	sall2
2	unc45b	cyp26a1
2	unc45b	cdx2
2	gapdh	col18a1
2	cdx4	Xetrov90024190m
2	foxc2	col18a1
2	sox9	myt1
2	pdia6	Xetrov90024523m
2	wnt8a	MGC75582
2	msln-like.2	klf17
2	neurog1	hes4
2	neurog1	LOC100485264
2	ugdh.2	msln-like.2
2	upk1b	pcdh7
3	tfap2c	ccna2
3	tfap2c	rpa3
3	ugdh.2	foxj1
3	sp5l	MGC76254
3	ugdh.2	ccno
3	slc16a3	dnmt1
4	pygm	bmp4
4	sox2	Xetrov90024190m
4	rras	gadd45a
4	zic1	rap2b
4	klf17	cetn3
4	ugdh.2	dact1
4	zeb2	gadd45a
4	tk1	tfap2c
4	klf17	Xetrov90024523m
4	tfap2a	foxc1
4	uap1	dact1
4	uap1	epha4
4	shroom4	cldn4
4	klf17	aldh1a2
4	tfap2c	sall2
4	gfpt1	Xetrov90024190m
4	ngfr	hal.1
4	tfap2a	pdk1
4	shroom4	elovl7
4	zic1	uap1
4	ugdh.2	epha4
4	tfap2c	mycn
4	rap2b	epha4
4	pygm	otx2
4	upk1b	shroom4
4	ngfr	bmp4
4	zeb2	uap1
4	sp5l	rax
4	zic3	Xetrov90024190m
4	sox2	msgn1
4	zic1	zc4h2
4	otx2	ngfr
4	zic1	gadd45a
4	ngfr	LOC100489393
4	pygm	hal.1
5	gata2	Xetrov90024190m
5	gata2	foxc1
5	zeb2	ugdh.2
5	ngfr	gadd45a
5	lhx5	apoc1-like
5	sox2	myf5
5	tfap2c	LOC100485264
5	zic1	ugdh.2
5	tfap2a	epha4
5	tfap2c	sall2
5	ngfr	crx
5	pdk1	ngfr
5	uap1	sox3
5	olfm4	foxn4
5	ngfr	foxi4.2
5	zic3	uap1
5	neurog1	gmnn
5	gapdh	cyp26a1
5	tfap2c	pax6
5	sox2	foxc1
5	pdk1	gfpt1
5	ugdh.2	sox3
6	mylpf	greb1
6	unc45b	greb1
6	krt19	greb1
6	pax6	cldn1
6	rras	ppl
6	foxc1	act3
6	rras	evpl
6	pcdh7	Xetrov90024133m
6	col2a1	col18a1
7	mid1ip1	ctbs
7	rras	Xetrov90024523m
7	col2a1	cdx4
7	tubb2b	rax
7	myl1	greb1
7	unc45b	cdx4
7	rras	msln-like.2
7	c9	Xetrov90024190m
7	prph	nr2f2
7	hspa5	dynlrb2
7	greb1	col2a1
7	mmp3	c9
7	sall2	neurog1
7	rax	prph
7	tubb2b	foxd1
7	hes6.1	MGC75582
7	pax6	neurog1
8	hoxc10	MGC75582
8	unc45b	c9
8	myh2	hoxc10
8	pax6	flna
8	mylpf	c9
8	col2a1	c9
8	pmp22	c9
8	msgn1	col2a1
9	olfm4	foxj1
9	foxi4.2	apoc1-like
9	zswim4	pygm
9	zic1	gata2
9	zeb2	gfpt1
9	tfap2c	sox3
9	zic1	ngfr
9	zic3	ugdh.2
9	tfap2a	sox3
9	tfap2a	pygm
10	neurog1	mki67-like
10	zic1	gfpt1
10	hspa5	LOC100490289-like
10	pdk1	gata2
10	hspa5	Xetrov90024523m
10	wnt8a	aldh1a2
10	olfm4	ccno
10	t	aldh1a2
10	bmp4	apoc1-like
10	tfap2c	pdk1
10	olfm4	mid1ip1
10	unc45b	gata2
10	neurog1	cks2
10	sox3	neurog1
11	zic3	gata2
11	zic3	gfpt1
11	zic3	pygm
11	tfap2c	rrm2.2
12	ppl	ctbs
12	hoxc10	col2a1
12	pcna	neurog1
12	zic1	pygm
12	neurog1	id3
12	msln-like.2	ctbs
12	rrm2.2	neurog1
12	zeb2	gata2
13	tfap2a	apoc1-like
14	nr2f5	dbn1
14	tubb2b	cttnbp2-like
14	pax6	fam57a
14	nr2f2	dbn1
14	slc7a8	foxd1
14	rbms1	foxd1
14	slc7a8	nr2f2
14	kirrel2	elavl3
14	nr2f2	nova2
14	foxd1	dbn1
14	vcan	nr2f2
15	hspa5	cdk7
15	neurog1	MGC76254
15	zic2	dbn1
15	tubb2b	LOC100489393
15	shroom4	dynlrb2
15	slc7a8	rax
15	rax	lima1
15	mid1ip1	klf17
15	neurog1	msh6
15	pax6	gata3
15	upk2	shroom4
15	sp5l	foxd1
15	rax	dbn1
15	elavl3	MGC76254
15	Xetrov90024133m	LOC733735
15	vcan	rax
15	neurog1	htra1
15	col18a1	Xetrov90024190m
15	msln-like.2	LOC733735
15	slc16a3	rax
15	rbbp4	neurog1
15	tk1	dbn1
15	pcdh7	mid1ip1
16	rap2b	pax6
16	rnd1	neurog1
16	rax	htra1
16	rax	nes
16	pcdh7	gadd45a
16	shroom4	dnaja4.1
16	dbn1	cdca7
16	rnd1	elavl3
16	sox21-like.2	neurog1
16	rax	nova2
16	tfap2c	nova2
16	slc7a8	rpa3
16	slc16a3	nr2f2
16	rax	rarg-like.1
16	pcdh7	degs3
16	znf750	pcdh7
16	myf5	hal.1
16	upk2	cdk7
16	mcm4	dbn1
16	dnmt1	dbn1
16	upk3b	shroom4
16	ugdh.2	pax6
16	neurog1	cxcr4
16	ror2	rax
16	pcdh7	foxj1
16	meis3	MGC76254
16	foxc1	col18a1
16	evpl	LOC733735
16	pcdh7	LOC100485898-like
16	shroom4	evpl
16	myf5	gata4
16	neurog1	arhgap11a.1
16	rax	Xetrov90016415m
16	tfap2c	hes1
16	rpa1	neurog1
16	rax	cbfa2t2
16	neurog1	gas1
16	tfap2c	nr2f2
16	klf17	LOC100485898-like
16	shroom4	ppl
16	meis3	foxd1
16	pcdh7	ahi1-like
16	ppl	LOC733735
16	zic2	nova2
16	klf17	degs3
16	neurog1	fam64a
16	tfap2c	nova1
16	tfap2c	foxd1
17	ugdh.2	foxn4
17	rap2b	lhx5
17	klf17	ccno
17	sp5l	cttnbp2-like
17	lhx5	foxc1
17	slc16a3	MGC76254
17	ror2	LOC100489393
17	shroom4	rnd1
17	slc16a3	rnd1
17	tfap2c	fam64a
17	shroom4	gadd45a
17	klf17	foxn4
17	gadd45a	LOC733735
17	tfap2c	rpa1
17	tfap2c	cttnbp2-like
17	rpa1	lima1
17	klf17	grasp
18	otx2	gadd45a
18	znf750	klf17
18	rap2b	otx2
18	uap1	pdk1
18	otx2	myf5
18	tmem150b	tfap2a
18	tfap2c	htra1
18	wnt8a	otx2
18	klf17	foxj1
18	Xetrov90024523m	LOC733735
18	LOC733735	LOC100490289-like
18	rap2b	pdk1
18	vcan	tfap2c
18	tfap2a	lefty
19	tfap2c	cdca7
19	tfap2c	rbbp4
19	sox2	mespb
19	sox2	gas1
19	tfap2c	mcm4
19	ngfr	lhx5
19	ugdh.2	pdk1
19	klf17	gadd45a
19	crabp2	LOC100489393
19	ugdh.2	mid1ip1
19	shroom4	Xetrov90024523m
19	tfap2c	meis3
19	tfap2c	rax
19	shroom4	LOC100490289-like
19	rfx2	klf17
19	znf219	tfap2c
19	pygm	lhx5
20	LOC100490918-like	LOC100490235
20	LOC100490748	LOC100490235
21	upk3a	LOC100490918-like
21	LOC733461	LOC100490918-like
21	atp1b2	LOC101734069-like
21	cnfn.1	LOC100490748
21	cnfn.1	LOC100490918-like
21	ag1	LOC100490918-like
21	upk2	LOC100490918-like
21	upk3b	LOC100490918-like
21	cldn4	LOC100490918-like
22	neurog1	mcm4
22	shroom4	msln-like.2
22	znf750	rras
22	zic1	nova2
22	hoxd4	Xetrov90024190m
22	rras	LOC100485898-like
22	neurog1	cdca8
22	zic2	neurog1
22	prph	LOC100489393
22	kpna2	dbn1
22	perp-like	pax6
22	rax	meis3
22	neurog1	anln-like.2
22	znf219	neurog1
22	higd1a	LOC733735
22	klf17	dynlrb2
22	pcdh7	dynlrb2
22	ugdh.2	ppl
22	tk1	neurog1
22	shroom4	Xetrov90024133m
22	neurog1	cdca7
22	tubb4b	prdm1
22	crabp2	MGC76254
22	rras	degs3
22	dbn1	LOC100485264
22	neurog1	dnmt1
22	pax6	id2
22	shroom4	higd1a
22	cyp26a1	Xetrov90024190m
22	klf17	dnaja4.1
22	upk3b	pcdh7
23	ventx2.1	nexn-like
23	myh2	cyp26a1
23	prph	kirrel2
23	LOC100490918-like	LOC100490289-like
23	nr2f2	neurog1
23	rax	nova1
23	hes1	elavl3
23	foxd1	elavl3
23	prph	gas1
23	Xetrov90024523m	LOC100490918-like
23	neurog1	hes1
23	hoxd4	MGC75582
23	nr2f2	meis3
23	pmp22	col18a1
23	nr2f5	neurog1
23	foxd1	crabp2
23	tubb2b	MGC76254
23	prph	MGC76254
23	tubb2b	kirrel2
23	nexn-like	cyp26a1
23	ppl	pcdh7
23	pcdh7	evpl
23	flnc	cyp26a1
23	neurog1	foxd1
23	mylpf	col18a1
23	pax6	nek2-like.2
23	mycn	dbn1
23	slc16a3	LOC100490918-like
24	tfap2c	sox21-like.2
24	mid1ip1	LOC733735
24	foxn4	LOC100488718
24	neurog1	cttnbp2-like
24	pdia6	foxn4
24	shroom4	mid1ip1
24	shroom4	LOC100485898-like
24	slc16a3	gas1
24	shroom4	degs3
24	tfap2c	kirrel2
24	pcdh7	cdk7
24	znf750	shroom4
24	znf750	LOC733735
24	tfap2c	cxcr4
24	vcan	lima1
24	shroom4	Xetrov90016749m
